# Supplementary material for: In Vitro Antibacterial and Anti-Inflammatory Properties of Imidazolium Poly(ionic liquids) Microspheres Loaded in GelMA-PEG Hydrogels
Source: Gels. 2024 Apr 20;10(4):278. doi: 10.3390/gels10040278 (PMC11048874; doi:10.3390/gels10040278)
Supplement: Supplementary file 1 [file gels-10-00278-s001.zip]

Archive with 1 entries (1 files):
- gels-2953732-supplementary.pdf
